# Supplementary material for: Neuron Compatibility and Antioxidant Activity of Barium Titanate and Lithium Niobate Nanoparticles
Source: Int J Mol Sci. 2022 Feb 3;23(3):1761. doi: 10.3390/ijms23031761 (PMC8836423; doi:10.3390/ijms23031761)
Supplement: Supplementary file 1 [file ijms-23-01761-s001.zip]

Archive with 1 entries (1 files):
- ijms-1530389-supplementary.pdf
